# Supplementary material for: Body Mass Index and COVID-19: An Overview Among an Italian Multicentric Cohort of Healthcare Workers in the Pre- and Post-Vaccination Eras—ORCHESTRA Project
Source: Vaccines (Basel). 2025 Jun 19;13(6):660. doi: 10.3390/vaccines13060660 (PMC12197647; doi:10.3390/vaccines13060660)
Supplement: Supplementary file 1 [file vaccines-13-00660-s001.zip]

Archive with 1 entries (1 files):
- vaccines-3673430-supplementary.pdf
